# Supplementary material for: Predicting neonatal mortality prior to discharge from hospital in prenatally diagnosed left congenital diaphragmatic hernia
Source: Ultrasound Obstet Gynecol. 2024 Oct 24;64(6):746–54. doi: 10.1002/uog.29121 (PMC11609950; doi:10.1002/uog.29121)
Supplement: Supplementary file 1 — Appendix S1 Calculator for prediction of neonatal mortality prior to discharge in isolated left congenital diaphragmatic hernia [file UOG-64-746-s002.xlsx]

## Sheet: Calculator
CDH study
GA at diagnosis (0 = ≤28 wks, 1 = > 28 wks)		- Must fill all the cells
o/e LHR (US)		This results is based on the model derives from data from CDH live births at Sinai. It has an AUC (95% CI) of 0.81 (0.71, 0.91), and PPV of 0.62 and a NPV of 0.71.
Stomach position on US (0 = abdominal, anterior or mid thoracic 1 = posterior)
o/e TFLV
Liver location (0 = intraabdominal, 1 = left + right, left only, right only)
Female sex (0 = male, 1 = female)
Polyhydramnios (US) (0 = no, 1 = yes)
SGA (0 = no, 1 = yes)		- Must fill all the cells
GA at delivery (0 = < 37 wks, 1 = ≥ 37 wks)		This results is based on the model derives from data from CDH live births at Sinai. It has an AUC (95% CI) of 0.85 (0.76, 0.94), and PPV of 0.62 and a NPV of 0.74.

## Sheet: Calculations
Prenatal model
	GA at diagnosis	o/e LHR (US)	Stomach position on US	o/e TFLV	Liver location	Female sex	Polyhydramnios (US)
1	0	0	0	0	0	0	0
Coefficients
5.71715	0.350361	-0.0797064	-0.209383	-0.0711232	-0.651078	-0.748019	0.552932
											Risk of death prior to discharge based on only prenatal variables: 99.7% (85.2-100%)
Covariance matrix											Transposed observed		1-α/2	0.975
4.10256	0.434547	-0.0441984	-0.01714	-0.045077	-0.90993	-0.3864	-0.19913				1		Logit	5.71715	5.717
0.434547	0.892767	-0.00503052	0.175108	-0.0076482	-0.24091	-0.05425	-0.02694				0		Variance of logit	4.10256
-0.0441984	-0.00503	0.00148356	-0.00336	-0.000247836	0.005982	0.003522	-0.00194				0		SD of logit	2.02548
-0.0171406	0.175108	-0.00335942	1.06996	0.00260774	-0.79298	-0.18311	-0.0367				0		Lower limit logit	1.74728	1.747
-0.045077	-0.00765	-0.000247836	0.002608	0.00119918	0.011925	0.001405	0.003122				0		Upper limit logit	9.68701	9.687
-0.90993	-0.24091	0.00598158	-0.79298	0.0119246	1.19333	0.115208	-0.07132				0
-0.386399	-0.05425	0.00352198	-0.18311	0.00140523	0.115208	0.408471	-0.00474				0		Probability	0.996722	0.997
-0.199131	-0.02694	-0.00193533	-0.0367	0.00312229	-0.07132	-0.00474	0.388963				0		Lower limit probability	0.85161	0.852
													Upper limit probability	0.999938	1
Postnatal model
	GA at diagnosis	o/e LHR (US)	Stomach position on US	o/e TFLV	Liver location	Female sex	Polyhydramnios (US)	SGA	GA at delivery
1	0	0	0	0	0	0	0	0	0
Coefficients
5.36567	0.11809	-0.0807521	0.0768076	-0.0753638	-0.140027	-0.905473	0.102653	2.05629	-0.19441
											Risk of death prior to discharge based on prenatal and postnatal variables: 99.5% (67.9-100%)
Covariance matrix											Transposed observed		1-α/2	0.975
5.55208	0.532998	-0.0679888	0.240559	-0.0554938	-1.16133	-0.50972	-0.28444	0.030683	-0.58699		1		Logit	5.36567	5.366
0.532998	1.35118	0.000105802	0.18206	-0.0159937	-0.31884	-0.08094	0.017855	-0.01532	0.12374		0		Variance of logit	5.55208
-0.0679888	0.000106	0.00202582	-0.00699	-0.000211178	0.006977	0.0054	-0.00024	-0.00193	0.012903		0		SD of logit	2.35629
0.240559	0.18206	-0.00699311	1.33449	-0.000145295	-0.96525	-0.25649	-0.10199	0.136452	-0.11536		0		Lower limit logit	0.747431	0.747
-0.0554938	-0.01599	-0.000211178	-0.00015	0.00146954	0.014772	0.002895	0.004019	-0.005	-0.00028		0		Upper limit logit	9.9839	9.984
-1.16133	-0.31884	0.00697746	-0.96525	0.0147719	1.45726	0.141908	-0.06775	0.148111	0.01892		0
-0.509718	-0.08094	0.00540027	-0.25649	0.00289489	0.141908	0.467808	0.02855	-0.08716	0.023715		0		Probability	0.995347	0.995
-0.284442	0.017855	-0.000241667	-0.10199	0.00401945	-0.06775	0.02855	0.446418	-0.13819	0.041983		0		Lower limit probability	0.678619	0.679
0.0306828	-0.01532	-0.00192899	0.136452	-0.00500217	0.148111	-0.08716	-0.13819	0.769384	0.016457		0		Upper limit probability	0.999954	1
-0.586992	0.12374	0.0129032	-0.11536	-0.00027866	0.01892	0.023715	0.041983	0.016457	0.557087		0
